# Supplementary material for: Unusual Lower Critical Solution Temperature Phase Behavior of Poly(benzyl methacrylate) in a Pyrrolidinium-Based Ionic Liquid
Source: Molecules. 2021 Aug 11;26(16):4850. doi: 10.3390/molecules26164850 (PMC8399651; doi:10.3390/molecules26164850)
Supplement: Supplementary file 1 [file molecules-26-04850-s001.zip]

Archive with 1 entries (1 files):
- molecules-1329440-supplementary.pdf
